# Supplementary material for: Prevalence and factors associated with dietary supplement use among Bangladeshi public university students: A cross-sectional study
Source: PLoS One. 2022 Oct 17;17(10):e0276343. doi: 10.1371/journal.pone.0276343 (PMC9576072; doi:10.1371/journal.pone.0276343)
Supplement: S1 Data — (ZIP) [file pone.0276343.s001.zip]

Archive with 1 entries (1 files):
- Dietary supplement.sav
